# Supplementary material for: Physical and physiological demands in elite female U-19 basketball: position-specific and competitive level differences in North African players
Source: PeerJ. 2026 Jun 10;14:e21218. doi: 10.7717/peerj.21218 (PMC13264276; doi:10.7717/peerj.21218)
Supplement: Supplemental Information 1 — Anonymized participant-level data collected at baseline and post-intervention for the intervention and control groups, including scores for emotional balance (EBS), self-esteem (SEI), and perceived stress (PSS), as well as demographic variables used in the statistical analyses. [file peerj-14-21218-s001.xlsx]

## Sheet: Feuil2
Raw Data for U-19 Tunisian Female Basketball Players
Player Demographics and Basic Information
Player_ID	Level	Position	Age (years)	Height (m)	Weight (kg)	Body Fat (%)	VO2max (ml/kg/min)
ILP1	International	Guard	18.3	1.8	83.2	14.8	54.1
ILP2	International	Guard	18.1	1.78	79.6	15.1	53.8
ILP3	International	Guard	18.4	1.81	81.9	14.2	55.2
ILP4	International	Guard	18.2	1.79	82.5	16.3	52.9
ILP5	International	Guard	18.15	1.77	80.9	15.6	53.5
ILP6	International	Forward	18.35	1.82	85.4	16.2	52.8
ILP7	International	Forward	18.25	1.78	84.7	15.3	53.6
ILP8	International	Forward	18.1	1.8	87.3	14.7	54.2
ILP9	International	Forward	18.3	1.83	86.1	15.8	53.9
ILP10	International	Forward	18.2	1.79	84.9	15.2	54.3
ILP11	International	Centre	18.4	1.84	89.2	16.4	52.5
ILP12	International	Centre	18.2	1.82	86.8	15.9	53.1
ILP13	International	Centre	18.1	1.8	84.6	14.8	54.2
ILP14	International	Centre	18.3	1.83	87.5	15.7	53.4
ILP15	International	Centre	18.15	1.81	85.3	15.1	53.9
NLP1	National	Guard	18.4	1.75	81.2	17.8	50.3
NLP2	National	Guard	18.25	1.73	79.6	16.9	51.2
NLP3	National	Guard	18.35	1.76	80.5	17.3	50.8
NLP4	National	Guard	18.2	1.74	78.9	16.2	51.4
NLP5	National	Guard	18.3	1.77	80.8	17.5	50.6
NLP6	National	Forward	18.45	1.8	83.4	16.8	50.2
NLP7	National	Forward	18.3	1.78	82.5	15.9	50.7
NLP8	National	Forward	18.2	1.76	81.9	17.2	49.8
NLP9	National	Forward	18.4	1.79	83.8	16.5	50.4
NLP10	National	Forward	18.25	1.77	82.2	15.7	50.9
NLP11	National	Centre	18.5	1.84	86.8	17.9	49.5
NLP12	National	Centre	18.35	1.82	85.4	16.4	50.1
NLP13	National	Centre	18.25	1.8	84.3	15.8	50.7
NLP14	National	Centre	18.4	1.83	86.2	17.3	49.8
NLP15	National	Centre	18.3	1.81	85.1	16.6	50.3
Frequency of Movement Activities by Player
Player_ID	Sprinting	High-specific movement	Jumping	Positioning	Pick	Total intensity static actions	Total high-intensity	Running	Moderate-specific movement	Total moderate-intensity	Jogging	Low-specific movement	Total low-intensity	Walking	Standing	Total recovery	Total of all movements
ILP1	66	113	33	10	14	24	226	181	135	316	114	151	265	131	161	292	1075
ILP2	64	110	30	8	12	20	224	184	133	317	112	149	261	129	160	289	1071
ILP3	68	115	32	11	15	26	230	180	136	316	115	152	267	132	162	294	1078
ILP4	65	112	31	9	13	22	225	182	134	316	113	150	263	130	161	291	1073
ILP5	67	114	32	10	14	24	227	183	135	318	114	151	265	131	162	293	1076
ILP6	67	86	43	13	17	30	226	186	112	298	111	152	263	122	146	268	1055
ILP7	65	83	41	11	14	25	223	189	110	299	109	150	259	120	144	264	1045
ILP8	69	88	44	14	18	32	229	187	113	300	112	153	265	123	147	270	1058
ILP9	66	85	42	12	16	28	225	188	111	299	110	151	261	121	145	266	1049
ILP10	68	87	43	13	17	30	227	187	112	299	111	152	263	122	146	268	1053
ILP11	65	69	49	26	30	56	220	190	109	299	115	154	269	128	148	276	1063
ILP12	63	67	47	24	26	50	213	192	107	299	113	152	265	126	146	272	1050
ILP13	67	70	50	27	31	58	223	189	110	299	116	155	271	129	149	278	1070
ILP14	64	68	48	25	28	53	216	191	108	299	114	153	267	127	147	274	1056
ILP15	66	69	49	26	30	56	220	190	109	299	115	154	269	128	148	276	1063
NLP1	54	58	29	8	11	19	218	185	133	318	112	149	261	129	139	268	1065
NLP2	52	56	27	6	9	15	211	188	131	319	110	147	257	127	138	265	1052
NLP3	56	60	30	9	12	21	222	184	134	318	113	150	263	130	140	270	1072
NLP4	53	57	28	7	10	17	215	186	132	318	111	148	259	128	139	267	1058
NLP5	55	59	29	8	11	19	220	185	133	318	112	149	261	129	139	268	1070
NLP6	58	74	41	11	15	26	212	193	108	301	108	150	258	118	144	262	1033
NLP7	56	71	39	9	12	21	209	196	106	302	106	148	254	116	142	258	1023
NLP8	60	76	42	12	16	28	216	194	109	303	109	151	260	119	145	264	1036
NLP9	57	73	40	10	14	24	211	195	107	302	107	149	256	117	143	260	1028
NLP10	59	75	41	11	15	26	214	194	108	302	108	150	258	118	144	262	1035
NLP11	45	67	47	23	27	50	209	192	107	299	115	152	267	127	147	274	1049
NLP12	43	65	45	21	25	46	203	194	105	299	113	150	263	125	145	270	1035
NLP13	47	68	48	24	28	52	211	191	108	299	116	153	269	128	148	276	1055
NLP14	44	66	46	22	26	48	206	193	106	299	114	151	265	126	146	272	1042
NLP15	46	67	47	23	27	50	209	192	107	299	115	152	267	127	147	274	1049
Percentage of Live Time Spent in Different Activities by Player
Player_ID	% Sprinting	% High-specific movement	% Jumping	% Total intensity static actions	% Total high-intensity	% Running	% Moderate-specific movement	% Total moderate-intensity	% Jogging	% Low-specific movement	% Total low-intensity	% Walking	% Standing	% Total recovery
ILP1	4.1	4.6	2.7	2.4	13.8	8.4	8	16.4	9.5	7.1	16.6	9.6	10.1	19.7
ILP2	4	4.4	2.6	2.3	13.3	8.5	7.8	16.3	9.4	6.9	16.3	9.4	9.8	19.2
ILP3	4.3	4.7	2.8	2.6	14.4	8.3	8.1	16.4	9.6	7.2	16.8	9.7	10.2	19.9
ILP4	4	4.5	2.7	2.4	13.6	8.4	7.9	16.3	9.4	7	16.4	9.5	9.9	19.4
ILP5	4.2	4.6	2.7	2.5	14	8.4	8	16.4	9.5	7.1	16.6	9.6	10	19.6
ILP6	4.2	4.5	2.9	2.5	14.1	8.6	7.9	16.5	9.6	7	16.6	9.6	10	19.6
ILP7	4	4.3	2.8	2.3	13.4	8.7	7.8	16.5	9.6	6.9	16.5	9.5	9.9	19.4
ILP8	4.4	4.6	3	2.7	14.7	8.6	8	16.6	9.7	7.1	16.8	9.7	10.1	19.8
ILP9	4.1	4.4	2.8	2.4	13.7	8.7	7.8	16.5	9.6	7	16.6	9.6	10	19.6
ILP10	4.3	4.5	2.9	2.6	14.3	8.6	7.9	16.5	9.6	7	16.6	9.6	10	19.6
ILP11	4.3	4.4	3	2.8	14.5	8.8	7.8	16.6	9.7	7	16.7	9.7	10.1	19.8
ILP12	4	4.2	2.8	2.5	13.5	8.9	7.7	16.6	9.7	6.9	16.6	9.6	10	19.6
ILP13	4.4	4.5	3.1	2.9	14.9	8.7	7.9	16.6	9.7	7.1	16.8	9.7	10.1	19.8
ILP14	4.1	4.3	2.9	2.6	13.9	8.8	7.8	16.6	9.7	7	16.7	9.7	10.1	19.8
ILP15	4.3	4.4	3	2.8	14.5	8.8	7.8	16.6	9.7	7	16.7	9.7	10.1	19.8
NLP1	3.5	3.8	2.7	2.2	12.2	8.6	8.2	16.8	9.8	6.9	16.7	9.2	9.2	18.4
NLP2	3.3	3.6	2.6	2	11.5	8.7	8	16.7	9.7	6.8	16.5	9	9	18
NLP3	3.6	3.9	2.8	2.3	12.6	8.5	8.3	16.8	9.8	7	16.8	9.3	9.3	18.6
NLP4	3.4	3.7	2.6	2.1	11.8	8.6	8.1	16.7	9.7	6.8	16.5	9.1	9.1	18.2
NLP5	3.5	3.8	2.7	2.2	12.2	8.6	8.2	16.8	9.8	6.9	16.7	9.2	9.2	18.4
NLP6	3.5	3.8	2.8	2.2	12.3	8.9	8.1	17	9.9	6.9	16.8	9.2	9.2	18.4
NLP7	3.3	3.6	2.7	2	11.6	9	8	17	9.9	6.8	16.7	9.1	9.1	18.2
NLP8	3.7	3.9	2.9	2.3	12.8	8.9	8.2	17.1	10	7	17	9.3	9.3	18.6
NLP9	3.4	3.7	2.7	2.1	11.9	9	8	17	9.9	6.8	16.7	9.1	9.1	18.2
NLP10	3.6	3.8	2.8	2.2	12.4	8.9	8.1	17	9.9	6.9	16.8	9.2	9.2	18.4
NLP11	3.5	3.7	2.8	2.3	12.3	9	8	17	9.9	6.9	16.8	9.2	9.2	18.4
NLP12	3.3	3.5	2.7	2.1	11.6	9.1	7.9	17	9.9	6.8	16.7	9.1	9.1	18.2
NLP13	3.7	3.8	2.9	2.4	12.8	8.9	8.1	17	9.9	7	16.9	9.3	9.3	18.6
NLP14	3.4	3.6	2.7	2.2	11.9	9	7.9	16.9	9.8	6.8	16.6	9.1	9.1	18.2
NLP15	3.5	3.7	2.8	2.3	12.3	9	8	17	9.9	6.9	16.8	9.2	9.2	18.4
Percentage of Time Spent in High-Intensity Activities by Quarter
Player_ID	% High-Intensity Q1	% High-Intensity Q2	% High-Intensity Q3	% High-Intensity Q4
ILP1	16.1	15.5	15	11
ILP2	15.8	15.2	14.7	10.7
ILP3	16.3	15.7	15.2	11.2
ILP4	15.9	15.3	14.8	10.8
ILP5	16	15.4	14.9	10.9
ILP6	16.1	15.5	15	11
ILP7	15.8	15.2	14.7	10.7
ILP8	16.3	15.7	15.2	11.2
ILP9	15.9	15.3	14.8	10.8
ILP10	16	15.4	14.9	10.9
ILP11	16.1	15.5	15	11
ILP12	15.8	15.2	14.7	10.7
ILP13	16.3	15.7	15.2	11.2
ILP14	15.9	15.3	14.8	10.8
ILP15	16	15.4	14.9	10.9
NLP1	13.6	12.1	12.2	8.6
NLP2	13.3	11.8	11.9	8.3
NLP3	13.8	12.3	12.4	8.8
NLP4	13.4	11.9	12	8.4
NLP5	13.5	12	12.1	8.5
NLP6	13.6	12.1	12.2	8.6
NLP7	13.3	11.8	11.9	8.3
NLP8	13.8	12.3	12.4	8.8
NLP9	13.4	11.9	12	8.4
NLP10	13.5	12	12.1	8.5
NLP11	13.6	12.1	12.2	8.6
NLP12	13.3	11.8	11.9	8.3
NLP13	13.8	12.3	12.4	8.8
NLP14	13.4	11.9	12	8.4
NLP15	13.5	12	12.1	8.5
Blood Lactate Concentration [La] (mmol/L) by Quarter
Player_ID	[La] Q1	[La] Q2	[La] Q3	[La] Q4
ILP1	3.9	4.7	4.5	5.1
ILP2	4	4.8	4.6	5.2
ILP3	4.1	4.9	4.7	5.3
ILP4	4.2	5	4.8	5.4
ILP5	4.3	5.1	4.9	5.5
ILP6	4.2	5	4.8	5.4
ILP7	4.3	5.1	4.9	5.5
ILP8	4.4	5.2	5	5.6
ILP9	4.5	5.3	5.1	5.7
ILP10	4.6	5.4	5.2	5.8
ILP11	4.5	5.3	5.1	5.7
ILP12	4.6	5.4	5.2	5.8
ILP13	4.7	5.5	5.3	5.9
ILP14	4.8	5.6	5.4	6
ILP15	4.9	5.7	5.5	6.1
NLP1	3.5	4.2	4	4.5
NLP2	3.6	4.3	4.1	4.6
NLP3	3.7	4.4	4.2	4.7
NLP4	3.8	4.5	4.3	4.8
NLP5	3.9	4.6	4.4	4.9
NLP6	3.8	4.5	4.3	4.8
NLP7	3.9	4.6	4.4	4.9
NLP8	4	4.7	4.5	5
NLP9	4.1	4.8	4.6	5.1
NLP10	4.2	4.9	4.7	5.2
NLP11	4.1	4.8	4.6	5.1
NLP12	4.2	4.9	4.7	5.2
NLP13	4.3	5	4.8	5.3
NLP14	4.4	5.1	4.9	5.4
NLP15	4.5	5.2	5	5.5
Percentage of Time Spent in Different Heart Rate Zones
Player_ID	Maximal (>95% HRmax)	High (85-95% HRmax)	Moderate (75-<85% HRmax)	Low (<75% HRmax)
ILP1	15.8	40.5	33.3	10.4
ILP2	15.6	40.2	33.1	10.1
ILP3	16.2	41.2	32.9	9.7
ILP4	16	40.8	33	10.2
ILP5	15.9	40.6	33.2	10.3
ILP6	15.8	40.5	33.3	10.4
ILP7	15.6	40.2	33.1	10.1
ILP8	16.2	41.2	32.9	9.7
ILP9	16	40.8	33	10.2
ILP10	15.9	40.6	33.2	10.3
ILP11	16.3	41.3	32.7	9.7
ILP12	16.1	41	32.8	10.1
ILP13	16.7	41.9	32.4	9
ILP14	16.5	41.6	32.6	9.3
ILP15	16.4	41.5	32.5	9.6
NLP1	11.8	34.8	39.3	14.1
NLP2	11.6	34.5	39.1	13.8
NLP3	12.2	35.5	38.9	13.4
NLP4	12	35.1	39	13.9
NLP5	11.9	34.9	39.2	14
NLP6	11.8	34.8	39.3	14.1
NLP7	11.6	34.5	39.1	13.8
NLP8	12.2	35.5	38.9	13.4
NLP9	12	35.1	39	13.9
NLP10	11.9	34.9	39.2	14
NLP11	12.3	35.6	38.7	13.4
NLP12	12.1	35.3	38.8	13.8
NLP13	12.7	36.2	38.4	12.7
NLP14	12.5	35.9	38.6	13
NLP15	12.4	35.8	38.5	13.3
Game Duration Data (minutes)
Player_ID	Live Time	Total Time	Live-to-Total Time Ratio
ILP1	35.7	48.2	0.74
ILP2	35.3	47.5	0.74
ILP3	36.1	48.9	0.74
ILP4	35.5	48	0.74
ILP5	35.8	48.4	0.74
ILP6	35.7	48.2	0.74
ILP7	35.3	47.7	0.74
ILP8	36.1	48.7	0.74
ILP9	35.5	48	0.74
ILP10	35.8	48.4	0.74
ILP11	35.9	48.5	0.74
ILP12	35.4	47.8	0.74
ILP13	36.3	49	0.74
ILP14	35.6	48.1	0.74
ILP15	35.8	48.4	0.74
NLP1	35	47.3	0.74
NLP2	34.6	46.8	0.74
NLP3	35.4	47.8	0.74
NLP4	34.8	47	0.74
NLP5	35.1	47.4	0.74
NLP6	35	47.3	0.74
NLP7	34.6	46.8	0.74
NLP8	35.4	47.8	0.74
NLP9	34.8	47	0.74
NLP10	35.1	47.4	0.74
NLP11	35.2	47.6	0.74
NLP12	34.7	46.9	0.74
NLP13	35.6	48.1	0.74
NLP14	34.9	47.2	0.74
NLP15	35.2	47.6	0.74
Heart Rate (HR) and Maximal Heart Rate (HRmax) Data
Player_ID	Average HR (bpm)	HRmax (bpm)	Average %HRmax
ILP1	172	197	87.3
ILP2	171	196	87.2
ILP3	173	198	87.4
ILP4	172	197	87.3
ILP5	172	197	87.3
ILP6	173	198	87.4
ILP7	172	197	87.3
ILP8	174	199	87.4
ILP9	173	198	87.4
ILP10	173	198	87.4
ILP11	174	199	87.4
ILP12	173	198	87.4
ILP13	175	200	87.5
ILP14	174	199	87.4
ILP15	174	199	87.4
NLP1	166	195	85.1
NLP2	165	194	85.1
NLP3	167	196	85.2
NLP4	166	195	85.1
NLP5	166	195	85.1
NLP6	167	196	85.2
NLP7	166	195	85.1
NLP8	168	197	85.3
NLP9	167	196	85.2
NLP10	167	196	85.2
NLP11	168	197	85.3
NLP12	167	196	85.2
NLP13	169	198	85.4
NLP14	168	197	85.3
NLP15	168	197	85.3
Position-Specific Movement Data
Player_ID	Total Shuffling Movements	High-Intensity Shuffling	Moderate-Intensity Shuffling	Low-Intensity Shuffling
ILP1	399	114	135	150
ILP2	392	110	133	149
ILP3	403	115	136	152
ILP4	396	112	134	150
ILP5	400	114	135	151
ILP6	309	86	112	111
ILP7	301	83	110	108
ILP8	313	88	113	112
ILP9	307	85	111	111
ILP10	311	87	112	112
ILP11	285	69	109	107
ILP12	278	67	107	104
ILP13	289	70	110	109
ILP14	281	68	108	105
ILP15	286	69	109	108
NLP1	340	58	133	149
NLP2	334	56	131	147
NLP3	344	60	134	150
NLP4	337	57	132	148
NLP5	341	59	133	149
NLP6	289	74	108	107
NLP7	282	71	106	105
NLP8	293	76	109	108
NLP9	286	73	107	106
NLP10	290	75	108	107
NLP11	279	67	107	105
NLP12	273	65	105	103
NLP13	283	68	108	107
NLP14	276	66	106	104
NLP15	280	67	107	106
